# Supplementary material for: Interindividual Variation in Dietary Carbohydrate Metabolism by Gut Bacteria Revealed with Droplet Microfluidic Culture
Source: mSystems. 2020 Jun 30;5(3):e00864-19. doi: 10.1128/mSystems.00864-19 (PMC7329328; doi:10.1128/mSystems.00864-19)
Supplement: TABLE S1 [file mSystems.00864-19-st001.xlsx]

## Sheet: 16S Metadata
Supplementary Table 1. 16S sequencing metadata
Sample ID	Barcode	Type	Replicate	Donor	16S reads	Timepoint	Project
mv.1	CGTACCAGATCC	Droplet	1	0	7811	48	Prebiotic_Assay
mv.2	TTAAGCGCCTGA	Droplet	2	0	7877	48	Prebiotic_Assay
mv.3	GTTATGACGGAT	Droplet	3	0	6398	48	Prebiotic_Assay
mv.4	CCAATGATAAGC	Droplet	1	0	11847	48	Prebiotic_Assay
mv.5	TCAATGACCGCA	Droplet	2	0	7154	48	Prebiotic_Assay
mv.6	CTCTCATATGCT	Droplet	3	0	12150	48	Prebiotic_Assay
mv.7	CATGTTGGAACA	Droplet	1	0	11609	48	Prebiotic_Assay
mv.8	CGAGATAGTTTG	Droplet	2	0	5597	48	Prebiotic_Assay
mv.9	ATGTTTAGACGG	Droplet	3	0	24544	48	Prebiotic_Assay
mv.10	TGCGGGATTCAT	Droplet	1	0	21045	48	Prebiotic_Assay
mv.11	AGCCTCATGATG	Droplet	2	0	22164	48	Prebiotic_Assay
mv.12	TTAAACCGCGCC	Droplet	3	0	25908	48	Prebiotic_Assay
mv.13	CTATCGGAAGAT	Droplet	1	0	23142	48	Prebiotic_Assay
mv.14	CCAGTATCGCGT	Droplet	2	0	20219	48	Prebiotic_Assay
mv.15	ATGGGACCTTCA	Droplet	3	0	21912	48	Prebiotic_Assay
mv.16	CGCGTCAAACTA	Droplet	1	0	21189	48	Prebiotic_Assay
mv.17	ACATGTCACGTG	Droplet	2	0	34089	48	Prebiotic_Assay
mv.18	CAAACTGCGTTG	Droplet	3	0	29635	48	Prebiotic_Assay
mv.19	GTGTATCGCCAC	Droplet	1	1	32168	48	Prebiotic_Assay
mv.20	CTTGCATACCGG	Droplet	2	1	31433	48	Prebiotic_Assay
mv.21	CGGATTGCTGTA	Droplet	3	1	30596	48	Prebiotic_Assay
mv.22	TCGTTTCTTCAG	Droplet	1	1	32001	48	Prebiotic_Assay
mv.23	GCTATTCCTCAT	Droplet	2	1	32587	48	Prebiotic_Assay
mv.24	TTGACACACGAC	Droplet	3	1	30656	48	Prebiotic_Assay
mv.25	CTTTAGCGCTGG	Droplet	1	1	25971	48	Prebiotic_Assay
mv.26	TTAGACTCGGAA	Droplet	2	1	26187	48	Prebiotic_Assay
mv.27	CCAAACTCGTCG	Droplet	3	1	27657	48	Prebiotic_Assay
mv.28	GTGCACGATAAT	Droplet	1	1	25398	48	Prebiotic_Assay
mv.29	GGTACTGTACCA	Droplet	2	1	27502	48	Prebiotic_Assay
mv.30	AGTACCTAAGTG	Droplet	3	1	27269	48	Prebiotic_Assay
mv.31	GTCTCTGAAAGA	Droplet	1	1	24526	48	Prebiotic_Assay
mv.32	ATAAGGTCGCCT	Droplet	2	1	26863	48	Prebiotic_Assay
mv.33	CTGGTCTTACGG	Droplet	3	1	21751	48	Prebiotic_Assay
mv.34	GACCGATAGGGA	Droplet	1	1	32344	48	Prebiotic_Assay
mv.35	ACGTGAGGAACG	Droplet	2	1	33168	48	Prebiotic_Assay
mv.36	GGTCTAGGTCTA	Droplet	3	1	30562	48	Prebiotic_Assay
mv.37	ATCGAATCGAGT	Droplet	1	2	31457	48	Prebiotic_Assay
mv.38	GGATGCAGGATG	Droplet	2	2	30615	48	Prebiotic_Assay
mv.39	GTTCTGCTTGTT	Droplet	3	2	32580	48	Prebiotic_Assay
mv.40	TTGCCCTTTGAT	Droplet	1	2	31555	48	Prebiotic_Assay
mv.41	CAAGTCGAATAC	Droplet	2	2	28690	48	Prebiotic_Assay
mv.42	GGCGAACTGAAG	Droplet	3	2	30800	48	Prebiotic_Assay
mv.43	TGAATCGAAGCT	Droplet	1	2	30822	48	Prebiotic_Assay
mv.44	TCAGGACGTATC	Droplet	2	2	27862	48	Prebiotic_Assay
mv.45	CTAGCAGTATGA	Droplet	3	2	30527	48	Prebiotic_Assay
mv.46	CCACTTGAGAGT	Droplet	1	2	28422	48	Prebiotic_Assay
mv.47	GTCAAGACCTCA	Droplet	2	2	29132	48	Prebiotic_Assay
mv.48	CCTGGAATTAAG	Droplet	3	2	30685	48	Prebiotic_Assay
mv.49	GCAAGTGTGAGG	Droplet	1	2	29056	48	Prebiotic_Assay
mv.50	CGGCACTATCAC	Droplet	2	2	27281	48	Prebiotic_Assay
mv.51	CTGCAGTAAGTA	Droplet	3	2	25694	48	Prebiotic_Assay
mv.52	GAAAGGTGAGAA	Droplet	1	2	25493	48	Prebiotic_Assay
mv.53	GTTAATGGCAGT	Droplet	2	2	29545	48	Prebiotic_Assay
mv.54	GCACTTCATTTC	Droplet	3	2	29079	48	Prebiotic_Assay
mv.55	TTGTTACGTTCC	Droplet	1	3	29714	48	Prebiotic_Assay
mv.56	TGAGACCCTACA	Droplet	2	3	30710	48	Prebiotic_Assay
mv.57	CTCGGTCAACCA	Droplet	3	3	29387	48	Prebiotic_Assay
mv.58	AGGTGGTGGAGT	Droplet	1	3	22181	48	Prebiotic_Assay
mv.59	TATAGGCTCCGC	Droplet	2	3	24064	48	Prebiotic_Assay
mv.60	GAATATACCTGG	Droplet	3	3	21609	48	Prebiotic_Assay
mv.61	GTATGGAGCTAT	Droplet	1	3	23900	48	Prebiotic_Assay
mv.62	AGAATCCACCAC	Droplet	2	3	23405	48	Prebiotic_Assay
mv.63	CAGTTCGAGATA	Droplet	3	3	22391	48	Prebiotic_Assay
mv.64	AAGTATCCTGCG	Droplet	1	3	24635	48	Prebiotic_Assay
mv.65	ACCCTATTGCGG	Droplet	2	3	21418	48	Prebiotic_Assay
mv.66	ATTCCCAGAACG	Droplet	3	3	22245	48	Prebiotic_Assay
mv.67	ATCGTGTGTTGG	Droplet	1	3	6546	48	Prebiotic_Assay
mv.68	GTCGCTTGCACA	Droplet	2	3	22698	48	Prebiotic_Assay
mv.69	CCTTCTGTATAC	Droplet	3	3	22760	48	Prebiotic_Assay
mv.70	CTCAAGTCAAAG	Droplet	1	3	20517	48	Prebiotic_Assay
mv.71	AATGTCACCAGA	Droplet	2	3	21495	48	Prebiotic_Assay
mv.72	CAAATGGTCGTC	Droplet	3	3	19201	48	Prebiotic_Assay
mv.73	TCCGTTCGTTTA	Droplet	1	4	12364	48	Prebiotic_Assay
mv.74	AGACGTTGCTAC	Droplet	2	4	12105	48	Prebiotic_Assay
mv.75	CTTCCGCAGACA	Droplet	3	4	13302	48	Prebiotic_Assay
mv.76	TCTACCACGAAG	Droplet	1	4	12774	48	Prebiotic_Assay
mv.77	ACGCTGTCGGTT	Droplet	2	4	14725	48	Prebiotic_Assay
mv.78	GTACCTAGCCTG	Droplet	3	4	13789	48	Prebiotic_Assay
mv.79	CAGCCTGCAAAT	Droplet	1	4	14056	48	Prebiotic_Assay
mv.80	ACACATAAGTCG	Droplet	2	4	14279	48	Prebiotic_Assay
mv.81	ACCACCGTAACC	Droplet	3	4	11614	48	Prebiotic_Assay
mv.82	AGAATAGCGCTT	Droplet	1	4	11416	48	Prebiotic_Assay
mv.83	GCACTATACGCA	Droplet	2	4	12645	48	Prebiotic_Assay
mv.84	AATATCGGGATC	Droplet	3	4	13096	48	Prebiotic_Assay
mv.85	CTCGTTTCAGTT	Droplet	1	4	12790	48	Prebiotic_Assay
mv.86	CACTGAGTACGT	Droplet	2	4	13272	48	Prebiotic_Assay
mv.87	TTGCAAGTACCG	Droplet	3	4	14050	48	Prebiotic_Assay
mv.88	TACTGCCAGTGA	Droplet	1	4	12757	48	Prebiotic_Assay
mv.89	CATTTCGCACTT	Droplet	2	4	10810	48	Prebiotic_Assay
mv.90	AAGCGTACATTG	Droplet	3	4	12177	48	Prebiotic_Assay
mv.91	TCTGGGCATTGA	Droplet	1	5	11997	48	Prebiotic_Assay
mv.92	TAGTGCATTCGG	Droplet	2	5	13334	48	Prebiotic_Assay
mv.93	GCGAACCTATAC	Droplet	3	5	13895	48	Prebiotic_Assay
mv.94	TCAAGCAATACG	Droplet	1	5	12311	48	Prebiotic_Assay
mv.95	GCTTCTCTCACT	Droplet	2	5	11956	48	Prebiotic_Assay
mv.96	GAGTTTACGGTC	Droplet	3	5	11562	48	Prebiotic_Assay
mv.97	GTTGGTTGGCAT	Droplet	1	5	8649	48	Prebiotic_Assay
mv.98	GTAGCACTCATG	Droplet	2	5	9373	48	Prebiotic_Assay
mv.99	GAAACTCCTAGA	Droplet	3	5	9803	48	Prebiotic_Assay
mv.100	TCCTAGGTCCGA	Droplet	1	5	10760	48	Prebiotic_Assay
mv.101	CCTCGGGTACTA	Droplet	2	5	11293	48	Prebiotic_Assay
mv.102	AACCTCGGATAA	Droplet	3	5	11426	48	Prebiotic_Assay
mv.103	CACGTTTATTCC	Droplet	1	5	12583	48	Prebiotic_Assay
mv.104	TTACGTGGCGAT	Droplet	2	5	11512	48	Prebiotic_Assay
mv.105	TTCCACACGTGG	Droplet	3	5	9534	48	Prebiotic_Assay
mv.106	CACCTGTAGTAG	Droplet	1	5	11796	48	Prebiotic_Assay
mv.107	ATCGGGCTTAAC	Droplet	2	5	10639	48	Prebiotic_Assay
mv.108	TCCTCACTATCA	Droplet	3	5	12115	48	Prebiotic_Assay
mv.109	TTCACCTGTATC	Droplet	1	6	13729	48	Prebiotic_Assay
mv.110	GTGCTTGTGTAG	Droplet	2	6	14305	48	Prebiotic_Assay
mv.111	GAAACGGAAACG	Droplet	3	6	15488	48	Prebiotic_Assay
mv.112	CAATGCCTCACG	Droplet	1	6	10872	48	Prebiotic_Assay
mv.113	AACCCAGATGAT	Droplet	2	6	8278	48	Prebiotic_Assay
mv.114	CACGAGCTACTC	Droplet	3	6	8738	48	Prebiotic_Assay
mv.115	TACGCCCATCAG	Droplet	1	6	10701	48	Prebiotic_Assay
mv.116	GCCTGCAGTACT	Droplet	2	6	6578	48	Prebiotic_Assay
mv.117	CTCCAGGTCATG	Droplet	3	6	11736	48	Prebiotic_Assay
mv.118	CAACTAGACTCG	Droplet	1	6	14939	48	Prebiotic_Assay
mv.119	GGTCGTGTCTTG	Droplet	2	6	12694	48	Prebiotic_Assay
mv.120	TGTACGGATAAC	Droplet	3	6	14444	48	Prebiotic_Assay
mv.121	GTAGTGTCAACA	Droplet	1	6	9487	48	Prebiotic_Assay
mv.122	TCTCGATAAGCG	Droplet	2	6	9228	48	Prebiotic_Assay
mv.123	AAGATCGTACTG	Droplet	3	6	9155	48	Prebiotic_Assay
mv.124	GCCCAAGTTCAC	Droplet	1	6	8627	48	Prebiotic_Assay
mv.125	CAGGATTCGTAC	Droplet	2	6	11223	48	Prebiotic_Assay
mv.126	AGTGCCCTTGGT	Droplet	3	6	14225	48	Prebiotic_Assay
mv.127	CGTCGTCTAAGA	Droplet	1	7	15500	48	Prebiotic_Assay
mv.128	AATCAACTAGGC	Droplet	2	7	15121	48	Prebiotic_Assay
mv.129	TGGAGAGGAGAT	Droplet	3	7	11149	48	Prebiotic_Assay
mv.130	TAGACACCGTGT	Droplet	1	7	2174	48	Prebiotic_Assay
mv.131	ACTCATCTTCCA	Droplet	2	7	10860	48	Prebiotic_Assay
mv.132	ATAAAGAGGAGG	Droplet	3	7	10541	48	Prebiotic_Assay
mv.133	CGCATACGACCT	Droplet	1	7	11495	48	Prebiotic_Assay
mv.134	GGAACGACGTGA	Droplet	2	7	11654	48	Prebiotic_Assay
mv.135	CAAGCGTTGTCC	Droplet	3	7	11506	48	Prebiotic_Assay
mv.136	GTGAGGGCAAGT	Droplet	1	7	12828	48	Prebiotic_Assay
mv.137	CGTATAAATGCG	Droplet	2	7	8864	48	Prebiotic_Assay
mv.138	AGACAAGCTTCC	Droplet	3	7	10208	48	Prebiotic_Assay
mv.139	GAGATACAGTTC	Droplet	1	7	10782	48	Prebiotic_Assay
mv.140	GCGCCGAATCTT	Droplet	2	7	10832	48	Prebiotic_Assay
mv.141	GCCTCGTACTGA	Droplet	3	7	7026	48	Prebiotic_Assay
mv.142	TGTCAGCTGTCG	Droplet	1	7	13659	48	Prebiotic_Assay
mv.143	GACTTATGCCCG	Droplet	2	7	12663	48	Prebiotic_Assay
mv.144	CGTGGGCTCATT	Droplet	3	7	12708	48	Prebiotic_Assay
mv.145	TACAGCGCATAC	Droplet	1	8	13700	48	Prebiotic_Assay
mv.146	CAGCTCATCAGC	Droplet	2	8	13949	48	Prebiotic_Assay
mv.147	CAACTCCCGTGA	Droplet	3	8	14032	48	Prebiotic_Assay
mv.148	TCGGAATTAGAC	Droplet	1	8	11556	48	Prebiotic_Assay
mv.149	TATACCGCTGCG	Droplet	2	8	11909	48	Prebiotic_Assay
mv.150	TATCGACACAAG	Droplet	3	8	11711	48	Prebiotic_Assay
mv.151	TGCGCTGAATGT	Droplet	1	8	13139	48	Prebiotic_Assay
mv.152	TGGAGTAGGTGG	Droplet	2	8	11910	48	Prebiotic_Assay
mv.153	ACCGGTATGTAC	Droplet	3	8	9617	48	Prebiotic_Assay
mv.154	CAAACAACAGCT	Droplet	1	8	8999	48	Prebiotic_Assay
mv.155	TTGCGTTAGCAG	Droplet	2	8	8450	48	Prebiotic_Assay
mv.156	TGTGAATTCGGA	Droplet	3	8	8493	48	Prebiotic_Assay
mv.157	AGTTGAGGCATT	Droplet	1	8	10529	48	Prebiotic_Assay
mv.158	GATTCCGGCTCA	Droplet	2	8	12077	48	Prebiotic_Assay
mv.159	ATGGCTGTCAGT	Droplet	3	8	12528	48	Prebiotic_Assay
mv.160	TTGGCTCTATTC	Droplet	1	8	13560	48	Prebiotic_Assay
mv.161	AATTGTGTCGGA	Droplet	2	8	12875	48	Prebiotic_Assay
mv.162	GCAACACCATCC	Droplet	3	8	13311	48	Prebiotic_Assay
mv.163	TACGAGCCCTAA	Inocula	1	0	10404	24	Prebiotic_Assay
mv.164	CATTCGTGGCGT	Inocula	1	1	10377	24	Prebiotic_Assay
mv.165	ACAATAGACACC	Inocula	1	2	12707	24	Prebiotic_Assay
mv.166	CGTAATTGCCGC	Inocula	1	3	10480	24	Prebiotic_Assay
mv.167	GTTCTCTTCTCG	Inocula	1	4	13159	24	Prebiotic_Assay
mv.168	GATCCCACGTAC	Inocula	1	5	12902	24	Prebiotic_Assay
mv.169	AGCGGAGGTTAG	Inocula	1	6	11846	24	Prebiotic_Assay
mv.170	CCAATACGCCTG	Inocula	1	8	15370	24	Prebiotic_Assay
mv.171	AGTTACGAGCTA	Inocula	1	7	10684	24	Prebiotic_Assay
mv.172	AAGGCGCTCCTT	Frozen_stock	1	0	2949	na	Prebiotic_Assay
mv.173	TGTCGCAAATAG	Frozen_stock	1	1	9559	na	Prebiotic_Assay
mv.174	GTGTTGTCGTGC	Frozen_stock	1	2	10575	na	Prebiotic_Assay
mv.175	GTGGTGGTTTCC	Frozen_stock	1	3	9792	na	Prebiotic_Assay
mv.176	TGTAACGCCGAT	Frozen_stock	1	4	9928	na	Prebiotic_Assay
mv.177	ATCCTTTGGTTC	Frozen_stock	1	5	8497	na	Prebiotic_Assay
mv.178	GATCTGCGATCC	Frozen_stock	1	6	6494	na	Prebiotic_Assay
mv.179	GCATATGCACTG	Frozen_stock	1	8	8262	na	Prebiotic_Assay
mv.180	TAATACGGATCG	Frozen_stock	1	7	9991	na	Prebiotic_Assay
mv.181	CATCCCTCTACT	Fecal_Swab	1	0	9065	na	Prebiotic_Assay
mv.182	CCACAGATCGAT	Fecal_Swab	1	1	10605	na	Prebiotic_Assay
mv.183	TAGTATGCGCAA	Fecal_Swab	1	2	11012	na	Prebiotic_Assay
mv.184	AGCAGAACATCT	Fecal_Swab	1	3	10213	na	Prebiotic_Assay
mv.185	GTCGTGTAGCCT	Fecal_Swab	1	4	10599	na	Prebiotic_Assay
mv.1.77	TGTGCGATAACA	Droplet	1	3	87099	48	Reproducibility
mv.2.77	GATTATCGACGA	Droplet	2	3	70331	48	Reproducibility
mv.3.77	GCCTAGCCCAAT	Droplet	3	3	40413	48	Reproducibility
mv.4.77	GATGTATGTGGT	Droplet	1	3	58764	48	Reproducibility
mv.5.77	ACTCCTTGTGTT	Droplet	2	3	57902	48	Reproducibility
mv.6.77	GTCACGGACATT	Droplet	3	3	44483	48	Reproducibility
mv.7.77	GCGAGCGAAGTA	Droplet	1	3	41663	48	Reproducibility
mv.8.77	ATCTACCGAAGC	Droplet	2	3	59443	48	Reproducibility
mv.9.77	ACTTGGTGTAAG	Droplet	3	3	48266	48	Reproducibility
mv.10.77	TCTTGGAGGTCA	Droplet	1	3	54574	48	Reproducibility
mv.11.77	TCACCTCCTTGT	Droplet	2	3	52391	48	Reproducibility
mv.12.77	GCACACCTGATA	Droplet	3	3	44756	48	Reproducibility
mv.13.77	GCGACAATTACA	Droplet	1	3	31265	48	Reproducibility
mv.14.77	TCATGCTCCATT	Droplet	2	3	55758	48	Reproducibility
mv.15.77	AGCTGTCAAGCT	Droplet	3	3	62156	48	Reproducibility
mv.16.77	GAGAGCAACAGA	Droplet	1	3	55675	48	Reproducibility
mv.17.77	TACTCGGGAACT	Droplet	2	3	88227	48	Reproducibility
mv.18.77	CGTGCTTAGGCT	Droplet	3	3	89461	48	Reproducibility
mv.19.77	TACCGAAGGTAT	freezer_stock	1	3	49473	na	Reproducibility
mv.20.77	CACTCATCATTC	MM_G_inocula	1	3	39808	24	Reproducibility
mv.1.72	TCCCTTGTCTCC	Droplet	1	Syncom A1	47820	48	Prebiotic_Synthetic_Community
mv.2.72	TGCATACACTGG	Droplet	2	Syncom A1	48921	48	Prebiotic_Synthetic_Community
mv.3.72	GCGATATATCGC	Droplet	3	Syncom A1	44350	48	Prebiotic_Synthetic_Community
mv.4.72	CACTACGCTAGA	Droplet	1	Syncom A1	47544	48	Prebiotic_Synthetic_Community
mv.5.72	TACTACGTGGCC	Droplet	2	Syncom A1	54640	48	Prebiotic_Synthetic_Community
mv.6.72	CGGTCAATTGAC	Droplet	3	Syncom A1	51029	48	Prebiotic_Synthetic_Community
mv.7.72	GGTGACTAGTTC	Droplet	1	Syncom A1	58090	48	Prebiotic_Synthetic_Community
mv.8.72	CGTAAGATGCCT	Droplet	2	Syncom A1	52283	48	Prebiotic_Synthetic_Community
mv.9.72	ACGAGACTGATT	Droplet	3	Syncom A1	57685	48	Prebiotic_Synthetic_Community
mv.10.72	AGTCGAACGAGG	Droplet	1	Syncom A1	47329	48	Prebiotic_Synthetic_Community
mv.11.72	CGAGCAATCCTA	Droplet	2	Syncom A1	47615	48	Prebiotic_Synthetic_Community
mv.12.72	TGCAGTCCTCGA	Droplet	3	Syncom A1	48906	48	Prebiotic_Synthetic_Community
mv.13.72	GGCCAGTTCCTA	Droplet	1	Syncom A1	51003	48	Prebiotic_Synthetic_Community
mv.14.72	GTGGAGTCTCAT	Droplet	2	Syncom A1	53660	48	Prebiotic_Synthetic_Community
mv.15.72	ATGGGTTCCGTC	Droplet	3	Syncom A1	52486	48	Prebiotic_Synthetic_Community
mv.16.72	GCGTTCTAGCTG	Droplet	1	Syncom A1	59880	48	Prebiotic_Synthetic_Community
mv.17.72	AGCGGAGGTTAG	Droplet	2	Syncom A1	53712	48	Prebiotic_Synthetic_Community
mv.18.72	CCAATACGCCTG	Droplet	3	Syncom A1	36236	48	Prebiotic_Synthetic_Community
mv.19.72	AGTTACGAGCTA	Droplet	1	Syncom A2	47312	48	Prebiotic_Synthetic_Community
mv.20.72	AAGGCGCTCCTT	Droplet	2	Syncom A2	51114	48	Prebiotic_Synthetic_Community
mv.21.72	TGTCGCAAATAG	Droplet	3	Syncom A2	56921	48	Prebiotic_Synthetic_Community
mv.22.72	GTGTTGTCGTGC	Droplet	1	Syncom A2	48496	48	Prebiotic_Synthetic_Community
mv.23.72	GTGGTGGTTTCC	Droplet	2	Syncom A2	47803	48	Prebiotic_Synthetic_Community
mv.24.72	TGTAACGCCGAT	Droplet	3	Syncom A2	47701	48	Prebiotic_Synthetic_Community
mv.25.72	ATCCTTTGGTTC	Droplet	1	Syncom A2	48301	48	Prebiotic_Synthetic_Community
mv.26.72	GATCTGCGATCC	Droplet	2	Syncom A2	45944	48	Prebiotic_Synthetic_Community
mv.27.72	GCATATGCACTG	Droplet	3	Syncom A2	48889	48	Prebiotic_Synthetic_Community
mv.28.72	TAATACGGATCG	Droplet	1	Syncom A2	47059	48	Prebiotic_Synthetic_Community
mv.29.72	CATCCCTCTACT	Droplet	2	Syncom A2	50800	48	Prebiotic_Synthetic_Community
mv.30.72	CCACAGATCGAT	Droplet	3	Syncom A2	29959	48	Prebiotic_Synthetic_Community
mv.31.72	TAGTATGCGCAA	Droplet	1	Syncom A2	51748	48	Prebiotic_Synthetic_Community
mv.32.72	AGCAGAACATCT	Droplet	2	Syncom A2	49260	48	Prebiotic_Synthetic_Community
mv.33.72	TACAGCGCATAC	Droplet	3	Syncom A2	58606	48	Prebiotic_Synthetic_Community
mv.34.72	CAGCTCATCAGC	Droplet	1	Syncom A2	54810	48	Prebiotic_Synthetic_Community
mv.35.72	CAACTCCCGTGA	Droplet	2	Syncom A2	46703	48	Prebiotic_Synthetic_Community
mv.36.72	TCGGAATTAGAC	Droplet	3	Syncom A2	50867	48	Prebiotic_Synthetic_Community
mv.37.72	TATACCGCTGCG	Droplet	1	Syncom A2	50027	48	Prebiotic_Synthetic_Community
mv.38.72	TATCGACACAAG	Droplet	2	Syncom A2	27378	48	Prebiotic_Synthetic_Community
mv.39.72	TGCGCTGAATGT	Droplet	3	Syncom A2	52081	48	Prebiotic_Synthetic_Community
mv.40.72	TGGAGTAGGTGG	Droplet	1	Syncom A2	53636	48	Prebiotic_Synthetic_Community
mv.41.72	ACCGGTATGTAC	Droplet	2	Syncom A2	49244	48	Prebiotic_Synthetic_Community
mv.42.72	CAAACAACAGCT	Droplet	3	Syncom A2	27424	48	Prebiotic_Synthetic_Community
mv.43.72	TTGCGTTAGCAG	Inocula	1	Syncom A2	35276	48	Prebiotic_Synthetic_Community
mv.44.72	TGTGAATTCGGA	Isolate	1	isolate	50176	24	Prebiotic_Synthetic_Community
mv.45.72	AGTTGAGGCATT	Isolate	1	isolate	52271	24	Prebiotic_Synthetic_Community
mv.46.72	GATTCCGGCTCA	Isolate	1	isolate	62329	24	Prebiotic_Synthetic_Community
mv.47.72	ATGGCTGTCAGT	Isolate	1	isolate	62122	24	Prebiotic_Synthetic_Community
mv.48.72	TTGGCTCTATTC	Isolate	1	isolate	74097	24	Prebiotic_Synthetic_Community
mv.49.72	AATTGTGTCGGA	Isolate	1	isolate	55627	24	Prebiotic_Synthetic_Community
mv.50.72	GCAACACCATCC	Isolate	1	isolate	46774	24	Prebiotic_Synthetic_Community
mv.51.72	TACGAGCCCTAA	Isolate	1	isolate	46218	24	Prebiotic_Synthetic_Community
mv.52.72	CATTCGTGGCGT	Isolate	1	isolate	48688	24	Prebiotic_Synthetic_Community
mv.53.72	ACAATAGACACC	Isolate	1	isolate	53207	24	Prebiotic_Synthetic_Community
mv.54.72	CGTAATTGCCGC	Isolate	1	isolate	41156	24	Prebiotic_Synthetic_Community
mv.55.72	GTTCTCTTCTCG	Isolate	1	isolate	55057	24	Prebiotic_Synthetic_Community
mv.56.72	GATCCCACGTAC	Isolate	1	isolate	57160	24	Prebiotic_Synthetic_Community
mv.57.72	ATCGCACAGTAA	Isolate	1	isolate	14275	24	Prebiotic_Synthetic_Community
mv.163.R	GCAAGTGTGAGG	Inocula	1	0	482619	24	Prebiotic_inocula_Resequencing
mv.164.R	CGGCACTATCAC	Inocula	1	1	510361	24	Prebiotic_inocula_Resequencing
mv.165.R	CTGCAGTAAGTA	Inocula	1	2	548316	24	Prebiotic_inocula_Resequencing
mv.166.R	GAAAGGTGAGAA	Inocula	1	3	100175	24	Prebiotic_inocula_Resequencing
mv.167.R	GTTAATGGCAGT	Inocula	1	4	689149	24	Prebiotic_inocula_Resequencing
mv.168.R	GCACTTCATTTC	Inocula	1	5	261423	24	Prebiotic_inocula_Resequencing
mv.169.R	TTGTTACGTTCC	Inocula	1	6	594590	24	Prebiotic_inocula_Resequencing
mv.170.R	TGAGACCCTACA	Inocula	1	8	251910	24	Prebiotic_inocula_Resequencing
mv.171.R	CTCGGTCAACCA	Inocula	1	7	607422	24	Prebiotic_inocula_Resequencing
mv.172.R	AGGTGGTGGAGT	Frozen_stock	1	0	427475	na	Prebiotic_inocula_Resequencing
mv.173.R	TATAGGCTCCGC	Frozen_stock	1	1	707152	na	Prebiotic_inocula_Resequencing
mv.174.R	GAATATACCTGG	Frozen_stock	1	2	265004	na	Prebiotic_inocula_Resequencing
mv.175.R	GTATGGAGCTAT	Frozen_stock	1	3	286001	na	Prebiotic_inocula_Resequencing
mv.176.R	AGAATCCACCAC	Frozen_stock	1	4	314924	na	Prebiotic_inocula_Resequencing
mv.177.R	CAGTTCGAGATA	Frozen_stock	1	5	224647	na	Prebiotic_inocula_Resequencing
mv.178.R	AAGTATCCTGCG	Frozen_stock	1	6	479306	na	Prebiotic_inocula_Resequencing
mv.179.R	ACCCTATTGCGG	Frozen_stock	1	8	220470	na	Prebiotic_inocula_Resequencing
mv.180.R	ATTCCCAGAACG	Frozen_stock	1	7	638288	na	Prebiotic_inocula_Resequencing
49	GGCACACCCTTA	Droplet	1	7	13155	0	comprehensive time series
50	GACTCTGCTCAG	Droplet	1	7	5977	14	comprehensive time series
51	ACGTCTCAGTGC	Droplet	1	7	3430	8	comprehensive time series
52	TCACGAGTCACA	Droplet	1	7	28861	100	comprehensive time series
53	CATGTCTTCCAT	Droplet	1	7	29220	5	comprehensive time series
54	GTCCTGACACTG	Droplet	1	7	26535	24	comprehensive time series
55	TCGTAAGCCGTC	Droplet	1	7	3948	9	comprehensive time series
57	GTCCAGCTATGA	Droplet	1	7	31836	18	comprehensive time series
58	CACGTACACGTA	Droplet	1	7	30686	7	comprehensive time series
60	CACAAAGCGATT	Droplet	1	7	27043	12	comprehensive time series
61	GTTACAGTTGGC	Droplet	1	7	9541	20	comprehensive time series
62	GGACTCAACTAA	Droplet	1	7	20412	67	comprehensive time series
63	TGACGCCTCCAA	Droplet	1	7	12342	4	comprehensive time series
64	TGCTTCCAATTC	Droplet	1	7	30874	100	comprehensive time series
65	TCGCGCAACTGT	Droplet	1	7	32352	5	comprehensive time series
66	CAGAGCTAATTG	Droplet	1	7	29851	20	comprehensive time series
67	AGGTCATCTTGG	Droplet	1	7	29444	12	comprehensive time series
68	CACCGTGACACT	Droplet	1	7	45357	6	comprehensive time series
70	ATACGGGTTCGT	Droplet	1	7	33219	7	comprehensive time series
71	TTCTCGGTTCTC	Droplet	1	7	23602	0	comprehensive time series
72	GCCGAGATAATT	Droplet	1	7	25304	16	comprehensive time series
73	ATTCCTCTCCAC	Droplet	1	7	29962	30	comprehensive time series
74	TTATCCAGTCCT	Droplet	1	7	27997	79	comprehensive time series
75	TGCTGTGACCAC	Droplet	1	7	27966	127	comprehensive time series
76	GAAGATCTATCG	Droplet	1	7	33495	127	comprehensive time series
78	CCTTTCACCTGT	Droplet	1	7	33070	3	comprehensive time series
79	GCTACTGGTATG	Droplet	1	7	35269	1	comprehensive time series
80	TCGAGTATCGAA	Droplet	1	7	33171	7	comprehensive time series
81	TGGTTCATCCTT	Droplet	1	7	14886	4	comprehensive time series
82	CTAAGACGTCGT	Droplet	1	7	34390	16	comprehensive time series
83	ACACTTCGGCAA	Droplet	1	7	25693	55	comprehensive time series
84	GACGGAACAGAC	Droplet	1	7	27309	18	comprehensive time series
85	TTCTGGTCTTGT	Droplet	1	7	35698	24	comprehensive time series
86	ATCAGCCAGCTC	Droplet	1	7	31715	14	comprehensive time series
87	GAATCCTCACCG	Droplet	1	7	30613	22	comprehensive time series
88	GCCCTATCTTCT	Droplet	1	7	21213	1	comprehensive time series
89	AGCACTTTGAGA	Droplet	1	7	37632	10	comprehensive time series
90	GGCTCAGATTCC	Droplet	1	7	34599	22	comprehensive time series
91	ACCTCCCGGATA	Droplet	1	7	33538	9	comprehensive time series
92	GGACCGCTTTCA	Droplet	1	7	32880	11	comprehensive time series
93	GTCCACTTGGAC	Droplet	1	7	28374	4	comprehensive time series
95	CCTGACACACAC	Droplet	1	7	7902	14	comprehensive time series
96	AGGTACGCAATT	Droplet	1	7	30951	18	comprehensive time series
97	TCCGTTCGTTTA	Droplet	1	7	18913	43	comprehensive time series
98	AGACGTTGCTAC	Droplet	1	7	87042	16	comprehensive time series
101	ACGCTGTCGGTT	Droplet	1	7	19789	2	comprehensive time series
102	GTACCTAGCCTG	Droplet	1	7	36486	22	comprehensive time series
103	CAGCCTGCAAAT	Droplet	1	7	55037	10	comprehensive time series
104	ACACATAAGTCG	Droplet	1	7	18525	9	comprehensive time series
105	ACCACCGTAACC	Droplet	1	7	28485	8	comprehensive time series
106	AGAATAGCGCTT	Droplet	1	7	21871	5	comprehensive time series
107	GCACTATACGCA	Droplet	1	7	25783	10	comprehensive time series
108	AATATCGGGATC	Droplet	1	7	40397	30	comprehensive time series
109	CTCGTTTCAGTT	Droplet	1	7	16805	3	comprehensive time series
110	CACTGAGTACGT	Droplet	1	7	92975	11	comprehensive time series
112	TACTGCCAGTGA	Droplet	1	7	68132	8	comprehensive time series
115	TCTGGGCATTGA	Droplet	1	7	83791	67	comprehensive time series
118	TCAAGCAATACG	Droplet	1	7	34884	20	comprehensive time series
