# Supplementary material for: Interindividual Variation in Dietary Carbohydrate Metabolism by Gut Bacteria Revealed with Droplet Microfluidic Culture
Source: mSystems. 2020 Jun 30;5(3):e00864-19. doi: 10.1128/mSystems.00864-19 (PMC7329328; doi:10.1128/mSystems.00864-19)
Supplement: TABLE S2 [file mSystems.00864-19-st002.xlsx]

## Sheet: Sheet1
Component	2X Concentration (M)	Source	Recipe		Component	Experiment
Monopotassium phosphate	0.2	Sigma	Martens et al. 2008		Base medium	All prebiotic assays
Sodium chloride	0.03	Sigma	Martens et al. 2008		Base medium	All prebiotic assays
Ammonium sulfate	0.017	Sigma	Martens et al. 2008		Base medium	All prebiotic assays
L-cysteine	0.008	Sigma	Martens et al. 2008		Base medium	All prebiotic assays
Hematin	3.8e-06	Sigma	Martens et al. 2008		Base medium	All prebiotic assays
L-histidine	0.0004	Sigma	Martens et al. 2008		Base medium	All prebiotic assays
Magnesium chloride	0.0002	Sigma	Martens et al. 2008		Base medium	All prebiotic assays
Ferrous sulfate	2.8e-06	Sigma	Martens et al. 2008		Base medium	All prebiotic assays
Calcium chloride	0.0001	Sigma	Martens et al. 2008		Base medium	All prebiotic assays
Menadione	1.2e-05	Sigma	Martens et al. 2008		Base medium	All prebiotic assays
Cobalamin	8e-09	Sigma	Martens et al. 2008		Base medium	All prebiotic assays
Vitamins and Minerals	2X working concentration	ATCC	Adapted from Hehemann et al. 2010		Base medium	All prebiotic assays
Trace Elements	2X working concentration	ATCC	Adapted from Hehemann et al. 2010		Base medium	All prebiotic assays
Amino Acid Supplement	2X working concentration	Sigma AA-5550	Adapted from Hehemann et al. 2010		Base medium	All prebiotic assays
Purine and Pyramidine solution	2X working concentration	Sigma	Hehemann et al. 2010		Base medium	All prebiotic assays
Sodium hydroxide to pH 7.0	-	Sigma	Martens et al. 2008		Base medium	All prebiotic assays
Pullulan	0.5% v/v	Sigma-P4516	na		Sole carbon source	Monoculture validation + Artificial community
Levan	0.5% v/v	Sigma-L8647	na		Sole carbon source	Monoculture validation
Lamanarin	0.5% v/v	TCI-L0088	na		Sole carbon source	Monoculture validation + Artificial community
Arabinogalactan	0.5% v/v	Spectrum-A1333	na		Sole carbon source	Artificial community
Arabinose	0.5% v/v	Sigma-A3256	na		Sole carbon source	Artificial community
FOS	0.5% v/v	Sigma-F8052	na		Sole carbon source	Artificial community
Fructose	0.5% v/v	Amresco-0226	na		Sole carbon source	Artificial community
Galactose	0.5% v/v	Sigma-G0750	na		Sole carbon source	Artificial community
Glucose	0.5% v/v	Amresco-188	na		Sole carbon source	Artificial community
Inulin	0.5% v/v	Sigma-I3754	na		Sole carbon source	Artificial community
Mannose	0.5% v/v	Sigma-M6020	na		Sole carbon source	Artificial community
Xylan	0.5% v/v	Megazyme-P-XLYNBE	na		Sole carbon source	Human donors + Artificial Community
GOS	0.5% v/v	Clasado Biosciences-Bimuno Daily	na		Sole carbon source	Human donors
Inulin	0.5% v/v	Cargill-F97	na		Sole carbon source	Human donors
Dextrin	0.5% v/v	GSK-Benefiber	na		Sole carbon source	Human donors
