# Supplementary material for: Interindividual Variation in Dietary Carbohydrate Metabolism by Gut Bacteria Revealed with Droplet Microfluidic Culture
Source: mSystems. 2020 Jun 30;5(3):e00864-19. doi: 10.1128/mSystems.00864-19 (PMC7329328; doi:10.1128/mSystems.00864-19)
Supplement: TABLE S3 [file mSystems.00864-19-st003.xlsx]

## Sheet: Sheet1
Species	Strain	Source	Phylum	Usage
Bacteroides thetaiotaomicron	ATCC 29148	ATCC	Bacteroidetes	Prebiotic monoculture validation
Bacteroides ovatus	234	Fecal isolate	Bacteroidetes	Prebiotic synthetic community
Esherichia coli	A-908	Fecal isolate	Proteobacteria	Prebiotic synthetic community
Klebsiella granulomatis	731	Fecal isolate	Proteobacteria	Prebiotic synthetic community
Ruminococcus gnavus	6161	Fecal isolate	Firmicutes	Prebiotic synthetic community
Enterococcus faecalis	4241	Fecal isolate	Firmicutes	Prebiotic synthetic community
Streptococcus agalacticaeae	NR-36675	BEI	Firmicutes	Validation synthetic community
Bacteroides fragilis	HM-20	BEI	Bacteroidetes	Validation synthetic community
Bifidobacterium longum	HM-845	BEI	Actinobacteria	Validation synthetic community
Bacteroides spp.	1-16	Fecal isolate	Bacteroidetes	Antibiotic sensitivity
Bacteroides spp.	2-16	Fecal isolate	Bacteroidetes	Antibiotic sensitivity
Bacteroides thetaiotaomicron	2.3.2	Fecal isolate	Bacteroidetes	Antibiotic sensitivity
Enterobacter cloacae	CC-908	Fecal isolate	Proteobacteria	Antibiotic sensitivity & Validation synthetic community
Staphylococcus haemolyticus	135	Fecal isolate	Firmicutes	Validation synthetic community
Akkermansia muciniphila	ATCC BAA-835	ATCC	Verrucomicrobia	Growth on mucin
